# Supplementary material for: Development of non-defective recombinant densovirus vectors for microRNA delivery in the invasive vector mosquito, Aedes albopictus
Source: Sci Rep. 2016 Feb 16;6:20979. doi: 10.1038/srep20979 (PMC4754678; doi:10.1038/srep20979)
Supplement: Supplementary Dataset 1 [file srep20979-s1.xls]

## Sheet: Sheet1
Title
Development of non-defective recombinant densovirus vectors for microRNA delivery in the invasive vector mosquito, Aedes albopictus
Authors
Peiwen Liu, Xiaocong Li, Jinbao Gu*,Yunqiao Dong, Yan liu, Puthiyakunnon Santhosh and Xiaoguang Chen*
* the corresponding authors
Table S1. Sequences of miRNA precursor
miRNA precursor	sequence（5’-3’）
pre-aal-let-7	GTAAGAGGCACGTTGAGGTAGTTGGTTGTATAGTAGTGACTGATTAAATATCTGCTATGCAATCTGCTAGCTTGTCGTGACGCGTTACTAACTGGTACCTCTTCTTTTTTTTTTTGATATCCTG
pre-aal-mir-210	GTAAGAGGCTCATTGCAGCTGCTGACCACTGCACAAGATTAGATTATGACTCTTGTGCGTGTGACAACGGCTATTGACGCGTTACTAACTGGTACCTCTTCTTTTTTTTTTTGATATCCTG
pre-has-941-1	GTAAGAGGAGATCTGTGGACATGTGCCCAGGGCCCGGGACAGCGCCACGGAAGAGGACGCACCCGGCTGTGTGCACATGTGCCCAGCTCTAGACGCGTTACTAACTGGTACCTCTTCTTTTTTTTTTTGATATCCTG
anti-aal-let-7	GTAAGAGGAGATCTAACTATACAACATACCTACCTCAATCGATCGAACTATACAACATACCTACCTCAGCGAAAGGTCTCGATAACTATACAACATACCTACCTCATCTAGACGCGTTACTAACTGGTACCTCTTCTTTTTTTTTTTGATATCCTG
anti-aal-mir-210	GTAAGAGGAGATCTATAGCCGTTGTCACACAGCCACAATTAAATAGCCGTTGTCACACAGCCACAAACCTTATAGCCGTTGTCACACAGCCACAATCTAGACGCGTTACTAACTGGTACCTCTTCTTTTTTTTTTTGATATCCTG
anti-hsa-miR-941-1	GTAAGAGGAGATCTGCACATGTGCACTATCGCCGGGTGTTAAGCACATGTGCACTATCGCCGGGTGACCTTGCACATGTGCACTATCGCCGGGTGTCTAGACGCGTTACTAACTGGTACCTCTTCTTTTTTTTTTTGATATCCTG
pre-anti-V-ATPase1	GTAAGAGGAGATCTGTGCTGAACAGTTTGTGCTTGACCAGAGTTTTGGCCACTGACTGACTCTGGTCACACAAACTGTTCAGCTCTAGACGCGTTACTAACTGGTACCTCTTCTTTTTTTTTTTGATATCCTG
pre-anti-V-ATPase2	GTAAGAGGAGATCTGTGCTGTGTAGATGGAAGCTTCACGAGGTTTTGGCCACTGACTGACCTCGTGAATTCCATCTACACAGCTCTAGACGCGTTACTAACTGGTACCTCTTCTTTTTTTTTTTGATATCCTG
The mature miRNAs were underlined
