# Supplementary material for: Development of non-defective recombinant densovirus vectors for microRNA delivery in the invasive vector mosquito, Aedes albopictus
Source: Sci Rep. 2016 Feb 16;6:20979. doi: 10.1038/srep20979 (PMC4754678; doi:10.1038/srep20979)
Supplement: Supplementary Dataset 2 [file srep20979-s2.xls]

## Sheet: Sheet1
Title
Development of non-defective recombinant densovirus vectors for microRNA delivery in the invasive vector mosquito, Aedes albopictus
Authors
Peiwen Liu, Xiaocong Li, Jinbao Gu*,Yunqiao Dong, Yan liu, Puthiyakunnon Santhosh and Xiaoguang Chen*
* the corresponding authors
Table S2. Primers and programs for splicing analysis and quantitative detection of miRNA, virus and V-ATPase in Aedes albopictus
Primer name	Sequences （5’-3’）	Annealing temperature and cycles	Usage of primer
IntroRTF	CTCAGATTTATATTGCACCGAGA	55 °C, 30	Splicing analysis
IntroRTR	CTCTGTTATTTTCGCTTGGG
AalrpS7F	ATGGTTTTCGGATCAAAGGT
AalrpS7R	CGACCTTGTGTTCAATGGTG
Aal5srRNA	CGTCCGTGCGCGAATCGTACCCG	60°C, 40	miRNA quantification
Aal-mir-210F	CGGGTTCAGCGAGTTGTTGCACG
Aal-let-7F	GCCGCTGCAGCTGCCCCACGTCG
AednvqF	AACCGATAGAACGAACAC	55 °C, 40	Virus quantification
AednvqR	TTGGAGGACGACTGATTA
AalrpS7qF	ATGAACTCGGACCTGAAG	55 °C, 40	Expression analysis
AalrpS7qR	TTCTTGCTGTTGAACTCG
V-ATPase-F	ACGTATCTATGATGGCTGATTCGACCTCTC
V-ATPase-R	ACCGACGATGGACACCGAACCTTC
pMDVF	AACTACCAGGAGCAGGAT	55 °C, 30	PCR-based viral genome detection
pMDVR	TGTATGTGCGTTGTCTTC
