# Supplementary material for: Development of non-defective recombinant densovirus vectors for microRNA delivery in the invasive vector mosquito, Aedes albopictus
Source: Sci Rep. 2016 Feb 16;6:20979. doi: 10.1038/srep20979 (PMC4754678; doi:10.1038/srep20979)
Supplement: Supplementary Dataset 3 [file srep20979-s3.xls]

## Sheet: Sheet1
Title
Development of non-defective recombinant densovirus vectors for microRNA delivery in the invasive vector mosquito, Aedes albopictus
Authors
Peiwen Liu, Xiaocong Li, Jinbao Gu*,Yunqiao Dong, Yan liu, Puthiyakunnon Santhosh and Xiaoguang Chen*
* the corresponding authors
Table S3. Location and frequency of portal of entry in first-instar Aedes albopictus larvae and the frequency of dissemination from the primary infection site in Aedes albopictus larvae
	Larvae number of fluorescence signal indicated primary infection site (%)						larvae number of dissemination of the fluorescence signal from the primary infection site (%)
Group	Anal papillae SA	Bristle cell SA	others SA	Multiple site	Total		Dissemination from anal papillae SA	Dissemination from anal bristle cell SA	Dissemination from others SA	Dissemination from multiple site	Total
AaeDV	92 (18.40%)	67 (13.40%)	12 (2.40%)	125 (25.00%)	296 (59.20%)		81 (16.20%)	59 (11.80%)	9 (1.80%)	125 (25.00%)	274 (54.80%)
VrepUCA-210S	89 (17.80%)	73 (14.60%)	20 (4.00%)	111 (22.20%)	293 (58.60%)		78 (15.60%)	67 (13.40%)	17 (3.40%)	111 (22.20%)	273 (54.60%)
VrepUCA-7S	103 (20.60%)	79 (15.80%)	18 (3.60%)	123 (24.60%)	323 (64.60%)		87 (17.40%)	71 (14.20%)	16 (3.20%)	123 (24.60%)	297 (59.40%)
VrepUCA-210	82 (16.40%)	86 (17.20%)	11 (2.20%)	142 (28.40%)	321(64.20%)		69 (13.80%)	73 (14.60%)	8 (1.60%)	142 (28.40%)	292 (58.40%)
VrepUCA-7	109 (21.80%)	68 (13.60%)	9 (1.80%)	116 (23.20%)	302 (60.40%)		89 (17.80%)	61 (12.20%)	7 (1.40%)	116 (23.20%)	273 (54.60%)
VrepUCA-V-TPase1	115 (23.00%)	69 (13.80%)	6 (1.20%)	105 (21.00%)	295 (59.00%)		94 (18.80%)	58 (11.60%)	4 (0.80%)	105 (21.00%)	261 (52.20%)
500 new emerging larvae in each group were exposed to recombinant virus mix stocks, respectively.
SA=site alone; the location indicated was a unique site of DsRed expression
others=All locations other than the two kinds of primary infection indicated in the table
